# Supplementary material for: Estimating the number of cases of podoconiosis in Ethiopia using geostatistical methods
Source: Wellcome Open Res. 2017 Dec 15;2:78. Originally published 2017 Sep 4. [Version 2] doi: 10.12688/wellcomeopenres.12483.2 (PMC5668927; doi:10.12688/wellcomeopenres.12483.2)
Supplement: Supplementary file 1 [file wellcomeopenres-2-14630-s0001.tgz]

Archive with 1 entries (1 files):
- 93055e7c-4dc4-4c32-a4ef-94314de55f97.pdf
